# Supplementary material for: Genome-Wide Identification and Expression Analysis of NCED Gene Family in Pear and Its Response to Exogenous Gibberellin and Paclobutrazol
Source: Int J Mol Sci. 2023 Apr 20;24(8):7566. doi: 10.3390/ijms24087566 (PMC10144387; doi:10.3390/ijms24087566)
Supplement: Supplementary file 1 [file ijms-24-07566-s001.zip]

Archive with 2 entries (2 files):
- Supplementary Figure S1.tiff
- Supplementary table.pdf
